# Supplementary material for: Adsorption of Algal-Derived 2-Methylisoborneol (MIB) and Dimethyl Disulfide (DMDS) onto Activated Carbon: The Role of Pore Structure and Hydrophobicity
Source: Molecules. 2025 Nov 10;30(22):4348. doi: 10.3390/molecules30224348 (PMC12654551; doi:10.3390/molecules30224348)
Supplement: Supplementary file 1 [file molecules-30-04348-s001.zip]

Archive with 1 entries (1 files):
- molecules-3961279-supplementary.pdf
